# Supplementary material for: Patient characteristics and testing over COVID-19 waves 1 and 2 from the first German COVID-19 testing unit in Munich, Germany
Source: BMC Infect Dis. 2023 Feb 23;23:111. doi: 10.1186/s12879-023-08068-4 (PMC9947909; doi:10.1186/s12879-023-08068-4)
Supplement: Supplementary file 1 — Supplementary Material 1 [file 12879_2023_8068_MOESM1_ESM.xls]

## Sheet: Sheet1
Travel related exposures at CTU over time
Epidemiological months			2020m1	2020m2	2020m3	2020m4	2020m5	2020m6	2020m7	2020m8	2020m9	2020m10	2020m11	2020m12	2021m1	2021m2	2021m3
Number of travel returnees			15 1.40%	97 9.07%	568 53.13%	12 1.12%	3 0.28%	7 0.65%	31 2.90%	61 5.71%	24 2.25%	30 2.81%	15 1.40%	29 2.71%	71 6.64%	52 4.86%	54 5.05%
Additional file 1:
File Name: Additional file 1_Travel related exposures at CTU over time.xls
File Format: Microsoft Excel 97-2003 Worksheet (.xls)
Title of data : Travel related exposures at CTU over time
Description of data :		Monthly numbers of clients reporting recent travels outside Bavaria.
